# Supplementary material for: Exploring the potential causal relationship between lipid metabolism and oral carcinoma in situ: A 2-sample Mendelian randomization study
Source: Medicine (Baltimore). 2026 Jul 24;105(30):e49851. doi: 10.1097/MD.0000000000049851 (PMC13406309; doi:10.1097/MD.0000000000049851)
Supplement: Supplementary file 1 [file medi-105-e49851-s001.xlsx]

## Sheet: Sheet1
	SNP	effect_allele.exposure	other_allele.exposure	effect_allele.outcome	other_allele.outcome	beta.exposure	beta.outcome	se.outcome	pval.outcome	se.exposure	pval.exposure	Fz
1	rs10020631	A	G	A	G	0.0413272	-0.109922	0.200387	0.583315	0.00505498	2.945e-16	66.8385248869517
2	rs1007205	C	T	C	T	0.089749	-0.15908	0.190107	0.402709	0.00417392	1.48e-102	462.342779420656
3	rs10184673	A	G	A	G	-0.0257692	-0.0411933	0.167425	0.805651	0.00411482	3.788e-10	39.2185150678937
4	rs10265736	T	C	T	C	0.0357256	0.0390624	0.244379	0.873005	0.00540921	3.986e-11	43.6200436261742
5	rs10283206	T	C	T	C	0.0307175	-0.371141	0.195254	0.0573271	0.00488327	3.167e-10	39.5680043410805
6	rs10793620	G	A	G	A	0.0260665	0.125802	0.172878	0.466801	0.00426654	9.992e-10	37.3258215883441
7	rs1081105	C	A	C	A	0.170003	1.49594	0.598412	0.0124248	0.0133207	2.661e-37	162.875035588647
8	rs10832963	G	T	G	T	0.0268884	0.259965	0.171716	0.130045	0.00434455	6.055e-10	38.3030682611129
9	rs11170420	T	C	T	C	-0.0376028	-0.0487351	0.232943	0.834281	0.0062186	1.477e-09	36.5636445037197
10	rs115594766	G	A	G	A	-0.127769	0.183312	0.276307	0.507051	0.00647926	1.459e-86	388.863321542009
11	rs11571725	G	A	G	A	-0.029228	0.240832	0.200634	0.230001	0.00481181	1.246e-09	36.8954932626502
12	rs11693150	C	A	C	A	0.0300548	-0.0206238	0.16804	0.90232	0.00394403	2.531e-14	58.0684
13	rs11751024	A	C	A	C	0.0349292	0.128414	0.171272	0.453395	0.00426005	2.419e-16	67.2264319627264
14	rs11789603	T	C	T	C	0.0410693	-0.425874	0.32334	0.187801	0.00675534	1.205e-09	36.960265722861
15	rs12369145	G	A	G	A	-0.0394974	-0.0321086	0.241949	0.894424	0.00640112	6.812e-10	38.0731316484169
16	rs12446515	T	C	T	C	0.0514936	0.297771	0.187148	0.111587	0.00430308	5.311e-33	143.199362065806
17	rs12750160	T	C	T	C	-0.177006	-1.03069	1.88097	0.583722	0.0231222	1.929e-14	58.6018774009227
18	rs12916	C	T	C	T	0.0530668	0.265216	0.168645	0.115804	0.00396497	7.51e-41	179.126077161313
19	rs12970	A	G	A	G	-0.0652975	-0.113618	0.310117	0.714087	0.00815843	1.207e-15	64.0581187350951
20	rs13240065	A	G	A	G	-0.0457495	-0.310439	0.249463	0.213341	0.00611131	7.098e-14	56.0401033865985
21	rs139974673	C	T	C	T	0.0854087	-1.00623	1.23406	0.414856	0.0144087	3.074e-09	35.1355978580009
22	rs143424675	T	C	T	C	0.101548	0.706691	0.482651	0.143143	0.0161622	3.32e-10	39.4760558457028
23	rs1461729	G	A	G	A	0.0574544	0.214253	0.226612	0.344422	0.00629568	7.108e-20	83.2825041198282
24	rs147711004	A	G	A	G	0.0834103	-0.214776	0.410041	0.600423	0.011023	3.821e-14	57.2579041243627
25	rs17414716	G	A	G	A	-0.252224	-0.121533	0.476325	0.79861	0.0196167	7.795e-38	165.315727140079
26	rs174574	C	A	C	A	0.0679598	0.0821908	0.168927	0.626579	0.00411679	3.216e-61	272.508602013776
27	rs1800588	T	C	T	C	0.118238	0.300225	0.193174	0.120144	0.00467137	2.41e-141	640.643884004725
28	rs1800961	T	C	T	C	-0.075296	0.129226	0.408875	0.751964	0.0113827	3.717e-11	43.7569319108833
29	rs185567543	T	A	T	A	0.157491	-0.706075	0.560319	0.207623	0.025276	4.639e-10	38.8230796522872
30	rs1883711	C	G	C	G	0.122111	0.186985	0.354986	0.598374	0.0114796	2e-26	113.148697014913
31	rs2043085	C	T	C	T	-0.0911822	-0.0772539	0.169497	0.648545	0.00409386	6.76e-110	496.076338071799
32	rs2244608	G	A	G	A	0.028961	0.130834	0.173309	0.450299	0.00416158	3.423e-12	48.4290021515035
33	rs2270690	T	C	T	C	0.0561971	-0.307965	0.384072	0.422645	0.0101455	3.04e-08	30.6811546597512
34	rs2278426	T	C	T	C	-0.0991641	-0.146906	0.339903	0.665596	0.00873776	7.509e-30	128.795893166799
35	rs2287997	A	G	A	G	0.0321027	-0.484487	0.215574	0.0246127	0.00489408	5.399e-11	43.0263348082493
36	rs2569550	C	T	C	T	0.0325368	0.230595	0.17266	0.1817	0.00399876	4.061e-16	66.2052576531885
37	rs2618566	T	G	T	G	-0.0265059	0.233477	0.180533	0.195918	0.00426091	4.949e-10	38.6966316251673
38	rs2740488	C	A	C	A	-0.0553216	-0.0905116	0.211046	0.668016	0.00469491	4.759e-32	138.844399123952
39	rs28807203	C	A	C	A	-0.0697246	-0.24738	0.344549	0.472768	0.00878642	2.097e-15	62.9710903888823
40	rs28929474	T	C	T	C	0.087602	0.430436	0.602055	0.474643	0.0152282	8.788e-09	33.092
41	rs291	C	T	C	T	-0.0385581	-0.174496	0.201878	0.387391	0.00483466	1.519e-15	63.6052744358097
42	rs2954021	G	A	G	A	-0.0583439	0.00495142	0.167962	0.976482	0.00408207	2.429e-46	204.278760361493
43	rs34335269	G	A	G	A	-0.0233111	0.0140282	0.168343	0.933588	0.00409359	1.237e-08	32.4271489036665
44	rs41279633	T	G	T	G	0.0329447	0.303403	0.2064	0.141567	0.00537896	9.083e-10	37.5118878338367
45	rs465500	G	A	G	A	0.0263037	0.0191298	0.185032	0.917656	0.00428302	8.18e-10	37.7161623724499
46	rs484084	C	T	C	T	0.0364586	0.13996	0.168237	0.405453	0.00398128	5.31e-20	83.8588953665855
47	rs4876611	G	A	G	A	0.0316713	-0.0788214	0.180333	0.662049	0.00440919	6.819e-13	51.5948497057348
48	rs4939883	C	T	C	T	0.0577742	-0.233561	0.220532	0.289564	0.00521029	1.427e-28	122.952656152832
49	rs548145	C	T	C	T	0.0962632	0.208172	0.21434	0.331437	0.00514314	3.612e-78	350.313669612188
50	rs56132765	A	G	A	G	-0.0889519	-0.00092121	0.301234	0.99756	0.00818827	1.723e-27	118.010376133264
51	rs56268840	T	C	T	C	-0.0335642	0.0108487	0.194072	0.955421	0.0046954	8.786e-13	51.0975003032781
52	rs58542926	T	C	T	C	-0.129824	-0.333052	0.348263	0.338909	0.0078333	1.085e-61	274.673165180689
53	rs59950280	A	G	A	G	0.029114	-0.0435811	0.195834	0.823893	0.00439291	3.414e-11	43.9232318106673
54	rs6124297	C	A	C	A	0.0270934	-0.064026	0.177595	0.718461	0.00436927	5.614e-10	38.4507383594028
55	rs635634	C	T	C	T	-0.0456055	0.15311	0.207267	0.460085	0.00502761	1.179e-19	82.2822902799077
56	rs646776	T	C	T	C	0.0845836	-0.188479	0.203837	0.355144	0.00472531	1.177e-71	320.409280431368
57	rs6699113	T	C	T	C	0.0301258	-0.273036	0.168186	0.1045	0.00405715	1.125e-13	55.1351763977354
58	rs6882345	A	G	A	G	0.0462617	-0.182466	0.178414	0.306443	0.0040966	1.426e-29	127.523572265749
59	rs6907795	C	T	C	T	0.0393023	0.0936777	0.234676	0.689762	0.00506211	8.229e-15	60.2788444573801
60	rs6938647	C	A	C	A	-0.0341697	-0.52278	0.21694	0.0159617	0.0052773	9.49e-11	41.923108636416
61	rs7140110	C	T	C	T	0.0283871	0.155527	0.187173	0.406015	0.00448972	2.57e-10	39.9758627776948
62	rs73066485	G	T	G	T	0.0337701	0.0777705	0.205271	0.704786	0.00481989	2.445e-12	49.0890677513224
63	rs7310615	G	C	G	C	0.0382885	0.249887	0.17075	0.14334	0.00423063	1.426e-19	81.9069572309068
64	rs7412	T	C	T	C	-0.301563	-0.497078	0.377204	0.187571	0.00794267	1e-200	1441.50235049461
65	rs74747585	C	T	C	T	-0.094674	-1.01794	1.16396	0.381819	0.0162675	5.891e-09	33.8699197105435
66	rs7776156	A	G	A	G	-0.0246935	-0.0937105	0.169772	0.580962	0.00410315	1.764e-09	36.2180797458757
67	rs77960347	G	A	G	A	0.282861	1.04877	1.01242	0.300247	0.0197836	2.26e-46	204.422446735272
68	rs780093	C	T	C	T	-0.0652064	0.0775322	0.174796	0.657363	0.00416874	3.782e-55	244.660527482837
69	rs79598313	T	C	T	C	0.081071	0.164966	0.44678	0.711954	0.0128494	2.803e-10	39.8068176006969
70	rs80254170	G	A	G	A	0.0521477	0.300569	0.328793	0.360633	0.00778484	2.104e-11	44.870908433627
71	rs870527	A	T	A	T	-0.0385376	-0.0653388	0.170932	0.702275	0.00413617	1.195e-20	86.8088931633572
72	rs9488822	T	A	T	A	-0.028155	0.205474	0.181789	0.258356	0.00427216	4.389e-11	43.4318060150714
73	rs964184	C	G	C	G	-0.149501	0.091404	0.238073	0.701029	0.005685	2.05e-152	691.546421960568
74	rs9869276	A	G	A	G	-0.0406499	-0.244245	0.30787	0.427582	0.00720178	1.657e-08	31.8590410002936
