# Supplementary material for: Exploring the potential causal relationship between lipid metabolism and oral carcinoma in situ: A 2-sample Mendelian randomization study
Source: Medicine (Baltimore). 2026 Jul 24;105(30):e49851. doi: 10.1097/MD.0000000000049851 (PMC13406309; doi:10.1097/MD.0000000000049851)
Supplement: Supplementary file 2 [file medi-105-e49851-s002.xlsx]

## Sheet: mr_data_finn
	SNP	effect_allele.exposure	other_allele.exposure	effect_allele.outcome	other_allele.outcome	beta.exposure	beta.outcome	se.outcome	pval.outcome	se.exposure	pval.exposure	Fz
1	rs10438978	C	T	C	T	0.0532136	-0.267015	0.219729	0.22429	0.00514214	4.25e-25	107.090535353882
2	rs10466245	A	G	A	G	0.0300412	0.316583	0.183886	0.0851373	0.0045505	4.064e-11	43.5822526909419
3	rs1057558	C	T	C	T	-0.0293599	-0.0655253	0.188355	0.727929	0.00484458	1.358e-09	36.727404700455
4	rs1077835	G	A	G	A	0.139737	0.28312	0.190855	0.137959	0.00461929	1e-200	915.08912479304
5	rs11075253	A	C	A	C	0.0320425	-0.0439051	0.187406	0.814769	0.00441834	4.102e-13	52.5929338298888
6	rs112563428	T	C	T	C	-0.0365451	-0.144084	0.213173	0.499103	0.00607568	1.799e-09	36.1794486930691
7	rs112894876	C	G	C	G	0.0562281	0.362806	0.234557	0.121918	0.00621602	1.487e-19	81.8230918254707
8	rs11591147	T	G	T	G	-0.122758	0.125502	0.44156	0.776238	0.0145312	2.966e-17	71.3657228596266
9	rs11593981	T	G	T	G	-0.0251505	-0.0142389	0.180838	0.937241	0.00458895	4.237e-08	30.0373575490819
10	rs116843064	A	G	A	G	0.163633	-0.213509	0.51827	0.680365	0.0150262	1.289e-27	118.586006565445
11	rs11789603	T	C	T	C	0.0714641	-0.425874	0.32334	0.187801	0.00659529	2.334e-27	117.409159777455
12	rs12493830	C	T	C	T	-0.0284414	-0.224627	0.169008	0.183818	0.00407935	3.124e-12	48.6086586266084
13	rs12891207	A	G	A	G	0.0307637	0.0239741	0.166844	0.885744	0.00405186	3.138e-14	57.645089264432
14	rs13107325	T	C	T	C	-0.077731	0.147274	0.758153	0.845977	0.00947635	2.352e-16	67.2822207058224
16	rs139974673	C	T	C	T	-0.0899146	-1.00623	1.23406	0.414856	0.0146842	9.171e-10	37.4931085444783
17	rs144164538	T	A	T	A	0.0299059	0.162275	0.22444	0.469667	0.00529372	1.611e-08	31.9142705321262
18	rs147667955	T	C	T	C	-0.121706	1.27499	0.595784	0.0323527	0.0200405	1.255e-09	36.881061347525
19	rs150224153	T	C	T	C	-0.0637038	0.394973	0.320906	0.218396	0.0108368	4.141e-09	34.5556760727589
20	rs15285	T	C	T	C	0.0757094	-0.240989	0.193548	0.21309	0.00440219	2.742e-66	295.771511425326
21	rs174574	C	A	C	A	0.107201	0.0821908	0.168927	0.626579	0.00409362	3.71e-151	685.76486238683
22	rs17580	A	T	A	T	0.0760708	-0.131712	0.926235	0.886921	0.0114867	3.531e-11	43.856996840953
23	rs1761459	C	G	C	G	-0.0242667	-0.113204	0.175017	0.517751	0.00438644	3.162e-08	30.6048400905154
24	rs1883025	T	C	T	C	-0.0721794	-0.07379	0.212454	0.72835	0.00469751	2.791e-53	236.093631846586
25	rs1973688	T	C	T	C	-0.045708	-0.117428	0.207923	0.572233	0.00459426	2.549e-23	98.9795018516519
26	rs2043082	A	G	A	G	0.104125	0.025824	0.170118	0.879344	0.00406769	1.6e-144	655.25605034963
27	rs2138157	C	A	C	A	-0.0304127	-0.0105412	0.173896	0.951663	0.00423054	6.534e-13	51.6787808970073
28	rs2186037	G	A	G	A	-0.0234668	0.0158972	0.168139	0.924674	0.00399557	4.274e-09	34.4941863546781
29	rs2281721	T	C	T	C	0.0347935	0.0383689	0.169652	0.821076	0.00397813	2.206e-18	76.4950463237514
30	rs2305972	A	G	A	G	0.0470332	0.237198	0.180254	0.188203	0.0043031	8.278e-28	119.464828630322
31	rs2335534	A	G	A	G	0.0291591	0.0619585	0.225056	0.783083	0.00510879	1.146e-08	32.5765297870692
32	rs2487294	T	G	T	G	-0.0382821	0.206753	0.178875	0.247741	0.00445672	8.716e-18	73.7825862897176
33	rs2663071	A	T	A	T	0.0247279	0.21667	0.168943	0.199666	0.00407917	1.344e-09	36.7471909235956
34	rs2721932	A	G	A	G	0.0253976	0.174795	0.18503	0.344819	0.00413738	8.327e-10	37.6815139333913
35	rs2760994	T	C	T	C	-0.0271633	0.128619	0.172529	0.455972	0.00426218	1.852e-10	40.6158467120461
36	rs35801335	A	G	A	G	0.0648486	-0.144173	0.660537	0.827221	0.0109884	3.601e-09	34.8276131763604
37	rs41272086	A	G	A	G	-0.0422098	-0.0456394	0.28574	0.873099	0.0069638	1.35e-09	36.7388995952797
38	rs4142995	T	G	T	G	-0.027876	0.0369389	0.182713	0.839784	0.00413872	1.635e-11	45.3651262711234
39	rs4149310	T	A	T	A	0.0601836	-0.121193	0.267036	0.64994	0.00539118	6.163e-29	124.618285270259
40	rs4299376	T	G	T	G	-0.0425222	0.0193291	0.207316	0.925717	0.00452218	5.301e-21	88.4158085314996
41	rs4569100	A	G	A	G	0.0298355	-0.0871294	0.174208	0.616971	0.00411023	3.904e-13	52.6898887464255
42	rs4711750	A	T	A	T	-0.0235506	0.18654	0.168517	0.268314	0.00409566	8.917e-09	33.0637097839842
43	rs4792800	G	A	G	A	-0.0671222	-0.269593	0.277386	0.331097	0.00633104	2.914e-26	112.402602317302
44	rs4821114	C	G	C	G	-0.0350163	0.230842	0.184313	0.210408	0.00478009	2.381e-13	53.6613844175719
45	rs4841133	G	A	G	A	0.0487403	0.230743	0.235472	0.327126	0.00663032	1.965e-13	54.0382743204286
46	rs508049	T	C	T	C	-0.0489946	-0.121331	0.288058	0.673608	0.00865761	1.521e-08	32.0253502571071
47	rs56156922	C	T	C	T	0.169301	0.296348	0.187048	0.113115	0.00423146	1e-200	1600.78468157797
48	rs57457691	C	T	C	T	0.0232927	-0.222654	0.171819	0.195021	0.00400101	5.825e-09	33.8916706296722
49	rs5750678	T	C	T	C	-0.0278453	0.00423335	0.213672	0.984193	0.0050585	3.699e-08	30.3008699746001
50	rs58847685	C	T	C	T	-0.16202	-0.0925209	0.238511	0.698083	0.00527705	1e-200	942.647749988426
51	rs59347135	G	C	G	C	-0.0558282	-0.469192	0.434984	0.280747	0.00975479	1.046e-08	32.7540879017312
52	rs60847460	T	C	T	C	-0.0324272	0.0162919	0.252916	0.948639	0.00568074	1.141e-08	32.5839630799192
53	rs6535918	A	G	A	G	0.0226145	0.0258662	0.173086	0.881205	0.00400795	1.677e-08	31.8362776852662
54	rs673548	A	G	A	G	0.0475253	0.0793434	0.188865	0.674408	0.00462033	8.137e-25	105.803167926221
55	rs6754311	C	T	C	T	0.0305137	0.235023	0.172783	0.173761	0.00446312	8.095e-12	46.7420172089695
56	rs686030	A	C	A	C	0.0472592	0.676404	0.271665	0.0127797	0.00583067	5.263e-16	65.6943676213188
57	rs7120118	C	T	C	T	0.0384458	-0.0108372	0.1708	0.949408	0.00411137	8.675e-21	87.4416538494099
58	rs7137828	T	C	T	C	0.0351459	0.249909	0.170541	0.142815	0.00407668	6.625e-18	74.324066142741
59	rs7267749	A	G	A	G	-0.100271	-0.720366	0.549022	0.189489	0.0123918	5.883e-16	65.4749332859224
60	rs72836561	T	C	T	C	-0.128909	-0.582163	0.473262	0.218657	0.012114	1.914e-26	113.235644316215
61	rs72926966	A	C	A	C	-0.0247836	-0.135834	0.187847	0.469612	0.00451228	3.963e-08	30.1668420659933
62	rs737337	C	T	C	T	-0.0383831	0.0997625	0.29293	0.733429	0.00679813	1.641e-08	31.8783406123939
63	rs7412	T	C	T	C	-0.093815	-0.497078	0.377204	0.187571	0.00790482	1.734e-32	140.849351659267
64	rs75911530	A	G	A	G	-0.129477	1.04975	0.846147	0.214747	0.0142762	1.196e-19	82.2536632831425
65	rs76604009	T	C	T	C	0.0732678	-0.615402	0.341505	0.0715418	0.0100106	2.498e-13	53.566896873273
66	rs771462	A	T	A	T	0.0323335	0.308012	0.217191	0.156144	0.00495175	6.589e-11	42.6365644767446
67	rs77960347	G	A	G	A	0.258271	1.04877	1.01242	0.300247	0.0196551	1.938e-39	172.661540116902
68	rs7910951	G	A	G	A	-0.0277103	0.16047	0.171579	0.349658	0.00403978	6.917e-12	47.0500542303643
69	rs79953491	G	A	G	A	0.0460787	-0.340292	0.283867	0.230616	0.00616176	7.537e-14	55.9221168971218
70	rs836487	T	C	T	C	0.0287214	-0.217222	0.167565	0.194857	0.00406024	1.507e-12	50.0381208098325
71	rs854534	A	G	A	G	-0.0284594	-0.0875912	0.179417	0.625409	0.00407559	2.892e-12	48.7600244248824
72	rs867772	G	A	G	A	0.0350194	0.418768	0.184443	0.0231804	0.00429602	3.591e-16	66.4476
73	rs907866	A	G	A	G	-0.0289359	-0.0048248	0.169653	0.977312	0.00399517	4.398e-13	52.4563126630813
74	rs921919	A	G	A	G	-0.0355692	0.259976	0.170769	0.127913	0.00426779	7.794e-17	69.4598780451688
75	rs964184	C	G	C	G	0.0728272	0.091404	0.238073	0.701029	0.00551232	7.509e-40	174.546948229171
