# Supplementary material for: Exploring the potential causal relationship between lipid metabolism and oral carcinoma in situ: A 2-sample Mendelian randomization study
Source: Medicine (Baltimore). 2026 Jul 24;105(30):e49851. doi: 10.1097/MD.0000000000049851 (PMC13406309; doi:10.1097/MD.0000000000049851)
Supplement: Supplementary file 3 [file medi-105-e49851-s003.xlsx]

## Sheet: mr_data_finn
	SNP	effect_allele.exposure	other_allele.exposure	effect_allele.outcome	other_allele.outcome	beta.exposure	beta.outcome	se.outcome	pval.outcome	se.exposure	pval.exposure	Fz
1	rs10162642	A	G	A	G	-0.0293944	-0.148793	0.240525	0.536168	0.00504371	5.612e-09	33.9642175011644
2	rs10455872	G	A	G	A	0.0819248	-0.257401	0.39581	0.515489	0.0086633	3.183e-21	89.4246402917402
3	rs1057208	T	C	T	C	0.101259	-0.198901	0.233988	0.395298	0.0051272	8.12e-87	390.03247269685
4	rs11236519	T	C	T	C	-0.0580059	0.370473	0.271407	0.17225	0.00659073	1.354e-18	77.4587777473844
5	rs1128249	T	G	T	G	0.0225916	-0.386327	0.175555	0.0277645	0.00407789	3.024e-08	30.6913712657121
6	rs11552708	A	G	A	G	0.0384575	-0.251986	0.319986	0.430996	0.00614173	3.809e-10	39.2078890528378
7	rs11591147	T	G	T	G	0.178434	0.125502	0.44156	0.776238	0.0142801	7.92e-36	156.130185083089
8	rs11642015	T	C	T	C	-0.0271149	0.0506412	0.170142	0.765977	0.00403371	1.791e-11	45.1857550330742
9	rs117733303	G	A	G	A	0.0928894	-1.00946	0.781382	0.196396	0.0158949	5.096e-09	34.1517268561331
10	rs12271743	C	T	C	T	0.063621	-0.607353	0.343411	0.0769626	0.0101794	4.105e-10	39.0615986776274
11	rs1260326	C	T	C	T	0.0438069	0.0663684	0.175141	0.70473	0.00403833	2.043e-27	117.67255173317
12	rs12740374	T	G	T	G	0.054726	0.188264	0.203821	0.355656	0.00472038	4.442e-31	134.408882036321
13	rs12753981	A	G	A	G	-0.0558296	0.035746	0.299869	0.905113	0.00738716	4.104e-14	57.1173375317268
14	rs12914626	T	C	T	C	-0.0461213	-0.0343548	0.175168	0.844512	0.00437098	4.989e-26	111.33659688861
15	rs12916	C	T	C	T	-0.0406536	0.265216	0.168645	0.115804	0.00406763	1.612e-23	99.8871410302445
16	rs12976739	A	G	A	G	0.0260055	-0.0848226	0.169886	0.617574	0.00408228	1.886e-10	40.5806480261605
17	rs13240994	C	T	C	T	0.042092	-0.261078	0.220603	0.23662	0.00510819	1.721e-16	67.8983522170845
19	rs1399627	G	A	G	A	-0.0239549	-0.0137175	0.173985	0.937158	0.00427163	2.048e-08	31.4481657808907
20	rs144018203	C	G	C	G	-0.183474	-1.01467	1.39221	0.466114	0.0246052	8.869e-14	55.6021761687619
21	rs147711004	A	G	A	G	-0.104727	-0.214776	0.410041	0.600423	0.0112863	1.71e-20	86.0999180389488
22	rs150966173	T	C	T	C	-0.132061	1.49379	0.599582	0.0127248	0.0137341	6.876e-22	92.4567827338804
23	rs15285	T	C	T	C	0.0921082	-0.240989	0.193548	0.21309	0.00441434	1.1e-96	435.369381966873
24	rs17398765	G	A	G	A	-0.0537383	0.353273	0.325785	0.278199	0.00831658	1.036e-10	41.7515458483543
25	rs17800819	T	C	T	C	0.0347436	-0.205042	0.285377	0.472452	0.00576009	1.622e-09	36.3819008640698
26	rs2518134	T	C	T	C	-0.0254536	0.256099	0.170635	0.133393	0.00410228	5.479e-10	38.4983171481387
27	rs2569550	C	T	C	T	-0.0231701	0.230595	0.17266	0.1817	0.00410606	1.672e-08	31.841761545657
28	rs261291	C	T	C	T	0.0767421	0.0698529	0.171476	0.683742	0.00405599	7.704e-80	357.98721380314
29	rs2740488	C	A	C	A	0.0398319	-0.0905116	0.211046	0.668016	0.00463705	8.702e-18	73.785909343812
30	rs2954021	G	A	G	A	0.0376242	0.00495142	0.167962	0.976482	0.0039976	4.881e-21	88.5789221803872
31	rs4656292	G	A	G	A	0.0339226	-0.0477292	0.172818	0.782409	0.00412875	2.101e-16	67.5046203115345
32	rs4704834	G	A	G	A	-0.0334501	-0.0942257	0.178945	0.598497	0.00423203	2.7e-15	62.4727134284545
33	rs472495	T	G	T	G	-0.0295884	0.0774518	0.16959	0.647887	0.00422884	2.619e-12	48.9545052609106
34	rs58542926	T	C	T	C	0.105283	-0.333052	0.348263	0.338909	0.00759483	1.07e-43	192.164712261545
35	rs58647797	C	G	C	G	-0.0486526	-0.0590398	0.265965	0.824327	0.00620302	4.386e-15	61.5176607975634
36	rs59347135	G	C	G	C	-0.0563434	-0.469192	0.434984	0.280747	0.00979272	8.736e-09	33.1034149136955
37	rs607518	A	G	A	G	0.041627	0.161362	0.209951	0.442148	0.00492448	2.837e-17	71.4534710699516
38	rs61194703	T	A	T	A	0.0913403	0.183282	0.276302	0.507112	0.00615476	8.005e-50	220.239797433234
39	rs62543565	A	C	A	C	0.0226683	0.127669	0.170064	0.452828	0.00415103	4.738e-08	29.8208536556312
40	rs676210	A	G	A	G	0.0787625	0.0603562	0.188795	0.749202	0.00459395	6.868e-66	293.941399839521
41	rs7149218	T	C	T	C	0.0416509	-0.133239	0.177946	0.454002	0.00578984	6.301e-13	51.7499281463766
42	rs723177	C	T	C	T	0.0259054	0.156638	0.192361	0.415477	0.00435147	2.628e-09	35.4408134512492
43	rs72836561	T	C	T	C	-0.123202	-0.582163	0.473262	0.218657	0.0121585	3.945e-24	102.675619471805
44	rs73025562	A	G	A	G	-0.0266669	-0.174962	0.178287	0.32642	0.00460831	7.178e-09	33.4853673474617
45	rs7412	T	C	T	C	0.194489	-0.497078	0.377204	0.187571	0.0076867	3.04e-141	640.179310135375
46	rs75331444	A	G	A	G	0.0737785	-0.024184	0.298282	0.93538	0.00779475	2.932e-21	89.587648789902
47	rs7590687	C	T	C	T	0.0446881	-0.039269	0.337484	0.907369	0.00817994	4.678e-08	29.8454104481288
48	rs910502	T	A	T	A	0.0584039	-0.325477	0.213536	0.127454	0.00564561	4.409e-25	107.017519356889
49	rs9295981	A	G	A	G	-0.0302579	0.184583	0.168779	0.274114	0.00424144	9.758e-13	50.8914426070097
50	rs964184	C	G	C	G	0.109378	0.091404	0.238073	0.701029	0.00552913	4.247e-87	391.325298864157
51	rs9686661	T	C	T	C	-0.0293258	-0.110083	0.247327	0.656253	0.00522676	2.015e-08	31.4795308461749
